# Supplementary material for: The cryptic seismic potential of the Pichilemu blind fault in Chile revealed by off-fault geomorphology
Source: Nat Commun. 2022 Jun 11;13:3371. doi: 10.1038/s41467-022-30754-1 (PMC9188598; doi:10.1038/s41467-022-30754-1)
Supplement: Supplementary file 2 — Supplementary Data 1 [file 41467_2022_30754_MOESM2_ESM.zip › doc.kml]

<?xml version="1.0" encoding="UTF-8"?>
<kml xmlns="http://www.opengis.net/kml/2.2" xmlns:gx="http://www.google.com/kml/ext/2.2" xmlns:kml="http://www.opengis.net/kml/2.2" xmlns:atom="http://www.w3.org/2005/Atom">
<Document id="root_doc">
	<name>SH.kml</name>
	<Schema name="SH" id="SH">
		<SimpleField type="float" name="elev "></SimpleField>
		<SimpleField type="float" name="elev_err"></SimpleField>
		<SimpleField type="int" name="age"></SimpleField>
		<SimpleField type="int" name="age_err"></SimpleField>
		<SimpleField type="int" name="sl"></SimpleField>
		<SimpleField type="int" name="sl_err"></SimpleField>
		<SimpleField type="float" name="up"></SimpleField>
		<SimpleField type="float" name="up_err"></SimpleField>
		<SimpleField type="string" name="Descriptio"></SimpleField>
	</Schema>
	<StyleMap id="m_ylw-pushpin">
		<Pair>
			<key>normal</key>
			<styleUrl>#s_ylw-pushpin</styleUrl>
		</Pair>
		<Pair>
			<key>highlight</key>
			<styleUrl>#s_ylw-pushpin_hl</styleUrl>
		</Pair>
	</StyleMap>
	<Style id="s_ylw-pushpin">
		<IconStyle>
			<color>ff1300fc</color>
			<scale>0.6</scale>
			<Icon>
				<href>http://maps.google.com/mapfiles/kml/paddle/pink-blank.png</href>
			</Icon>
			<hotSpot x="32" y="1" xunits="pixels" yunits="pixels"/>
		</IconStyle>
		<LabelStyle>
			<color>ff0600fc</color>
		</LabelStyle>
		<ListStyle>
			<ItemIcon>
				<href>http://maps.google.com/mapfiles/kml/paddle/pink-blank-lv.png</href>
			</ItemIcon>
		</ListStyle>
	</Style>
	<Style id="s_ylw-pushpin_hl">
		<IconStyle>
			<color>ff1300fc</color>
			<scale>0.709091</scale>
			<Icon>
				<href>http://maps.google.com/mapfiles/kml/paddle/pink-blank.png</href>
			</Icon>
			<hotSpot x="32" y="1" xunits="pixels" yunits="pixels"/>
		</IconStyle>
		<LabelStyle>
			<color>ff0600fc</color>
		</LabelStyle>
		<ListStyle>
			<ItemIcon>
				<href>http://maps.google.com/mapfiles/kml/paddle/pink-blank-lv.png</href>
			</ItemIcon>
		</ListStyle>
	</Style>
	<Folder>
		<name>SH</name>
		<Style>
			<ListStyle>
				<listItemType>check</listItemType>
				<bgColor>00ffffff</bgColor>
				<maxSnippetLines>2</maxSnippetLines>
			</ListStyle>
		</Style>
		<Placemark>
			<styleUrl>#m_ylw-pushpin</styleUrl>
			<ExtendedData>
				<SchemaData schemaUrl="#SH">
					<SimpleData name="elev ">26.510000</SimpleData>
					<SimpleData name="elev_err">0.600000</SimpleData>
					<SimpleData name="age">325</SimpleData>
					<SimpleData name="age_err">7</SimpleData>
					<SimpleData name="sl">-5</SimpleData>
					<SimpleData name="sl_err">9</SimpleData>
					<SimpleData name="up">0.096954</SimpleData>
					<SimpleData name="up_err">0.029612</SimpleData>
				</SchemaData>
			</ExtendedData>
			<MultiGeometry>
				<Point>
					<coordinates>-72.0384846327804,-34.4321002999633,0</coordinates>
				</Point>
			</MultiGeometry>
		</Placemark>
		<Placemark>
			<styleUrl>#m_ylw-pushpin</styleUrl>
			<ExtendedData>
				<SchemaData schemaUrl="#SH">
					<SimpleData name="elev ">26.440000</SimpleData>
					<SimpleData name="elev_err">0.420000</SimpleData>
					<SimpleData name="age">325</SimpleData>
					<SimpleData name="age_err">7</SimpleData>
					<SimpleData name="sl">-5</SimpleData>
					<SimpleData name="sl_err">9</SimpleData>
					<SimpleData name="up">0.096738</SimpleData>
					<SimpleData name="up_err">0.029059</SimpleData>
				</SchemaData>
			</ExtendedData>
			<MultiGeometry>
				<Point>
					<coordinates>-72.03209107574131,-34.4338561110027,0</coordinates>
				</Point>
			</MultiGeometry>
		</Placemark>
		<Placemark>
			<styleUrl>#m_ylw-pushpin</styleUrl>
			<ExtendedData>
				<SchemaData schemaUrl="#SH">
					<SimpleData name="elev ">16.540000</SimpleData>
					<SimpleData name="elev_err">0.800000</SimpleData>
					<SimpleData name="age">325</SimpleData>
					<SimpleData name="age_err">7</SimpleData>
					<SimpleData name="sl">-5</SimpleData>
					<SimpleData name="sl_err">9</SimpleData>
					<SimpleData name="up">0.066277</SimpleData>
					<SimpleData name="up_err">0.030188</SimpleData>
				</SchemaData>
			</ExtendedData>
			<MultiGeometry>
				<Point>
					<coordinates>-72.0268193279788,-34.4128517876131,0</coordinates>
				</Point>
			</MultiGeometry>
		</Placemark>
		<Placemark>
			<styleUrl>#m_ylw-pushpin</styleUrl>
			<ExtendedData>
				<SchemaData schemaUrl="#SH">
					<SimpleData name="elev ">19.270000</SimpleData>
					<SimpleData name="elev_err">0.850000</SimpleData>
					<SimpleData name="age">325</SimpleData>
					<SimpleData name="age_err">7</SimpleData>
					<SimpleData name="sl">-5</SimpleData>
					<SimpleData name="sl_err">9</SimpleData>
					<SimpleData name="up">0.074677</SimpleData>
					<SimpleData name="up_err">0.030350</SimpleData>
				</SchemaData>
			</ExtendedData>
			<MultiGeometry>
				<Point>
					<coordinates>-72.0257098272272,-34.4107065267224,0</coordinates>
				</Point>
			</MultiGeometry>
		</Placemark>
		<Placemark>
			<styleUrl>#m_ylw-pushpin</styleUrl>
			<ExtendedData>
				<SchemaData schemaUrl="#SH">
					<SimpleData name="elev ">52.580000</SimpleData>
					<SimpleData name="elev_err">0.360000</SimpleData>
					<SimpleData name="age">406</SimpleData>
					<SimpleData name="age_err">7</SimpleData>
					<SimpleData name="sl">2</SimpleData>
					<SimpleData name="sl_err">9</SimpleData>
					<SimpleData name="up">0.124581</SimpleData>
					<SimpleData name="up_err">0.023154</SimpleData>
				</SchemaData>
			</ExtendedData>
			<MultiGeometry>
				<Point>
					<coordinates>-72.0220439727063,-34.4110318995455,0</coordinates>
				</Point>
			</MultiGeometry>
		</Placemark>
		<Placemark>
			<styleUrl>#m_ylw-pushpin</styleUrl>
			<ExtendedData>
				<SchemaData schemaUrl="#SH">
					<SimpleData name="elev ">39.510000</SimpleData>
					<SimpleData name="elev_err">0.860000</SimpleData>
					<SimpleData name="age">406</SimpleData>
					<SimpleData name="age_err">7</SimpleData>
					<SimpleData name="sl">2</SimpleData>
					<SimpleData name="sl_err">9</SimpleData>
					<SimpleData name="up">0.092389</SimpleData>
					<SimpleData name="up_err">0.024338</SimpleData>
				</SchemaData>
			</ExtendedData>
			<MultiGeometry>
				<Point>
					<coordinates>-72.02637165267561,-34.4196553968583,0</coordinates>
				</Point>
			</MultiGeometry>
		</Placemark>
		<Placemark>
			<styleUrl>#m_ylw-pushpin</styleUrl>
			<ExtendedData>
				<SchemaData schemaUrl="#SH">
					<SimpleData name="elev ">26.950000</SimpleData>
					<SimpleData name="elev_err">0.530000</SimpleData>
					<SimpleData name="age">325</SimpleData>
					<SimpleData name="age_err">7</SimpleData>
					<SimpleData name="sl">-5</SimpleData>
					<SimpleData name="sl_err">9</SimpleData>
					<SimpleData name="up">0.098308</SimpleData>
					<SimpleData name="up_err">0.029399</SimpleData>
				</SchemaData>
			</ExtendedData>
			<MultiGeometry>
				<Point>
					<coordinates>-72.0211678485591,-34.4013927334043,0</coordinates>
				</Point>
			</MultiGeometry>
		</Placemark>
		<Placemark>
			<styleUrl>#m_ylw-pushpin</styleUrl>
			<ExtendedData>
				<SchemaData schemaUrl="#SH">
					<SimpleData name="elev ">43.430000</SimpleData>
					<SimpleData name="elev_err">0.590000</SimpleData>
					<SimpleData name="age">406</SimpleData>
					<SimpleData name="age_err">7</SimpleData>
					<SimpleData name="sl">2</SimpleData>
					<SimpleData name="sl_err">9</SimpleData>
					<SimpleData name="up">0.102044</SimpleData>
					<SimpleData name="up_err">0.023686</SimpleData>
				</SchemaData>
			</ExtendedData>
			<MultiGeometry>
				<Point>
					<coordinates>-72.01655024722839,-34.3976024536247,0</coordinates>
				</Point>
			</MultiGeometry>
		</Placemark>
		<Placemark>
			<styleUrl>#m_ylw-pushpin</styleUrl>
			<ExtendedData>
				<SchemaData schemaUrl="#SH">
					<SimpleData name="elev ">27.750000</SimpleData>
					<SimpleData name="elev_err">0.030000</SimpleData>
					<SimpleData name="age">325</SimpleData>
					<SimpleData name="age_err">7</SimpleData>
					<SimpleData name="sl">-5</SimpleData>
					<SimpleData name="sl_err">9</SimpleData>
					<SimpleData name="up">0.100769</SimpleData>
					<SimpleData name="up_err">0.027869</SimpleData>
				</SchemaData>
			</ExtendedData>
			<MultiGeometry>
				<Point>
					<coordinates>-72.017167434001,-34.3930835311929,0</coordinates>
				</Point>
			</MultiGeometry>
		</Placemark>
		<Placemark>
			<styleUrl>#m_ylw-pushpin</styleUrl>
			<ExtendedData>
				<SchemaData schemaUrl="#SH">
					<SimpleData name="elev ">26.730000</SimpleData>
					<SimpleData name="elev_err">0.420000</SimpleData>
					<SimpleData name="age">325</SimpleData>
					<SimpleData name="age_err">7</SimpleData>
					<SimpleData name="sl">-5</SimpleData>
					<SimpleData name="sl_err">9</SimpleData>
					<SimpleData name="up">0.097631</SimpleData>
					<SimpleData name="up_err">0.029061</SimpleData>
				</SchemaData>
			</ExtendedData>
			<MultiGeometry>
				<Point>
					<coordinates>-72.0308578420985,-34.4259750516796,0</coordinates>
				</Point>
			</MultiGeometry>
		</Placemark>
		<Placemark>
			<styleUrl>#m_ylw-pushpin</styleUrl>
			<ExtendedData>
				<SchemaData schemaUrl="#SH">
					<SimpleData name="elev ">24.060000</SimpleData>
					<SimpleData name="elev_err">0.200000</SimpleData>
					<SimpleData name="age">325</SimpleData>
					<SimpleData name="age_err">7</SimpleData>
					<SimpleData name="sl">-5</SimpleData>
					<SimpleData name="sl_err">9</SimpleData>
					<SimpleData name="up">0.089415</SimpleData>
					<SimpleData name="up_err">0.028373</SimpleData>
				</SchemaData>
			</ExtendedData>
			<MultiGeometry>
				<Point>
					<coordinates>-71.9959555363187,-34.3930148135047,0</coordinates>
				</Point>
			</MultiGeometry>
		</Placemark>
		<Placemark>
			<styleUrl>#m_ylw-pushpin</styleUrl>
			<ExtendedData>
				<SchemaData schemaUrl="#SH">
					<SimpleData name="elev ">25.500000</SimpleData>
					<SimpleData name="elev_err">0.040000</SimpleData>
					<SimpleData name="age">325</SimpleData>
					<SimpleData name="age_err">7</SimpleData>
					<SimpleData name="sl">-5</SimpleData>
					<SimpleData name="sl_err">9</SimpleData>
					<SimpleData name="up">0.093846</SimpleData>
					<SimpleData name="up_err">0.027889</SimpleData>
				</SchemaData>
			</ExtendedData>
			<MultiGeometry>
				<Point>
					<coordinates>-72.0053706973144,-34.3921371117057,0</coordinates>
				</Point>
			</MultiGeometry>
		</Placemark>
		<Placemark>
			<styleUrl>#m_ylw-pushpin</styleUrl>
			<ExtendedData>
				<SchemaData schemaUrl="#SH">
					<SimpleData name="elev ">26.730000</SimpleData>
					<SimpleData name="elev_err">0.360000</SimpleData>
					<SimpleData name="age">325</SimpleData>
					<SimpleData name="age_err">7</SimpleData>
					<SimpleData name="sl">-5</SimpleData>
					<SimpleData name="sl_err">9</SimpleData>
					<SimpleData name="up">0.097631</SimpleData>
					<SimpleData name="up_err">0.028877</SimpleData>
				</SchemaData>
			</ExtendedData>
			<MultiGeometry>
				<Point>
					<coordinates>-72.0079315010103,-34.3938132957814,0</coordinates>
				</Point>
			</MultiGeometry>
		</Placemark>
		<Placemark>
			<styleUrl>#m_ylw-pushpin</styleUrl>
			<ExtendedData>
				<SchemaData schemaUrl="#SH">
					<SimpleData name="elev ">29.070000</SimpleData>
					<SimpleData name="elev_err">0.510000</SimpleData>
					<SimpleData name="age">325</SimpleData>
					<SimpleData name="age_err">7</SimpleData>
					<SimpleData name="sl">-5</SimpleData>
					<SimpleData name="sl_err">9</SimpleData>
					<SimpleData name="up">0.104831</SimpleData>
					<SimpleData name="up_err">0.029349</SimpleData>
				</SchemaData>
			</ExtendedData>
			<MultiGeometry>
				<Point>
					<coordinates>-72.0139842078385,-34.3933122913337,0</coordinates>
				</Point>
			</MultiGeometry>
		</Placemark>
		<Placemark>
			<styleUrl>#m_ylw-pushpin</styleUrl>
			<ExtendedData>
				<SchemaData schemaUrl="#SH">
					<SimpleData name="elev ">28.900000</SimpleData>
					<SimpleData name="elev_err">0.900000</SimpleData>
					<SimpleData name="age">325</SimpleData>
					<SimpleData name="age_err">7</SimpleData>
					<SimpleData name="sl">-5</SimpleData>
					<SimpleData name="sl_err">9</SimpleData>
					<SimpleData name="up">0.104308</SimpleData>
					<SimpleData name="up_err">0.030544</SimpleData>
				</SchemaData>
			</ExtendedData>
			<MultiGeometry>
				<Point>
					<coordinates>-72.016284768354,-34.3958923504663,0</coordinates>
				</Point>
			</MultiGeometry>
		</Placemark>
		<Placemark>
			<styleUrl>#m_ylw-pushpin</styleUrl>
			<ExtendedData>
				<SchemaData schemaUrl="#SH">
					<SimpleData name="elev ">25.930000</SimpleData>
					<SimpleData name="elev_err">0.350000</SimpleData>
					<SimpleData name="age">325</SimpleData>
					<SimpleData name="age_err">7</SimpleData>
					<SimpleData name="sl">-5</SimpleData>
					<SimpleData name="sl_err">9</SimpleData>
					<SimpleData name="up">0.095169</SimpleData>
					<SimpleData name="up_err">0.028842</SimpleData>
				</SchemaData>
			</ExtendedData>
			<MultiGeometry>
				<Point>
					<coordinates>-72.02613531576451,-34.4456546650556,0</coordinates>
				</Point>
			</MultiGeometry>
		</Placemark>
		<Placemark>
			<styleUrl>#m_ylw-pushpin</styleUrl>
			<ExtendedData>
				<SchemaData schemaUrl="#SH">
					<SimpleData name="elev ">25.160000</SimpleData>
					<SimpleData name="elev_err">1.040000</SimpleData>
					<SimpleData name="age">325</SimpleData>
					<SimpleData name="age_err">7</SimpleData>
					<SimpleData name="sl">-5</SimpleData>
					<SimpleData name="sl_err">9</SimpleData>
					<SimpleData name="up">0.092800</SimpleData>
					<SimpleData name="up_err">0.030957</SimpleData>
				</SchemaData>
			</ExtendedData>
			<MultiGeometry>
				<Point>
					<coordinates>-72.03104654686589,-34.4393922991013,0</coordinates>
				</Point>
			</MultiGeometry>
		</Placemark>
		<Placemark>
			<styleUrl>#m_ylw-pushpin</styleUrl>
			<ExtendedData>
				<SchemaData schemaUrl="#SH">
					<SimpleData name="elev ">39.970000</SimpleData>
					<SimpleData name="elev_err">0.360000</SimpleData>
					<SimpleData name="age">406</SimpleData>
					<SimpleData name="age_err">7</SimpleData>
					<SimpleData name="sl">2</SimpleData>
					<SimpleData name="sl_err">9</SimpleData>
					<SimpleData name="up">0.093522</SimpleData>
					<SimpleData name="up_err">0.023111</SimpleData>
				</SchemaData>
			</ExtendedData>
			<MultiGeometry>
				<Point>
					<coordinates>-72.02975130152031,-34.4274264372641,0</coordinates>
				</Point>
			</MultiGeometry>
		</Placemark>
		<Placemark>
			<styleUrl>#m_ylw-pushpin</styleUrl>
			<ExtendedData>
				<SchemaData schemaUrl="#SH">
					<SimpleData name="elev ">28.540000</SimpleData>
					<SimpleData name="elev_err">0.720000</SimpleData>
					<SimpleData name="age">325</SimpleData>
					<SimpleData name="age_err">7</SimpleData>
					<SimpleData name="sl">-5</SimpleData>
					<SimpleData name="sl_err">9</SimpleData>
					<SimpleData name="up">0.103200</SimpleData>
					<SimpleData name="up_err">0.029990</SimpleData>
				</SchemaData>
			</ExtendedData>
			<MultiGeometry>
				<Point>
					<coordinates>-72.0191779192273,-34.3992439876793,0</coordinates>
				</Point>
			</MultiGeometry>
		</Placemark>
		<Placemark>
			<styleUrl>#m_ylw-pushpin</styleUrl>
			<ExtendedData>
				<SchemaData schemaUrl="#SH">
					<SimpleData name="elev ">29.870000</SimpleData>
					<SimpleData name="elev_err">1.230000</SimpleData>
					<SimpleData name="age">325</SimpleData>
					<SimpleData name="age_err">7</SimpleData>
					<SimpleData name="sl">-5</SimpleData>
					<SimpleData name="sl_err">9</SimpleData>
					<SimpleData name="up">0.107292</SimpleData>
					<SimpleData name="up_err">0.031562</SimpleData>
				</SchemaData>
			</ExtendedData>
			<MultiGeometry>
				<Point>
					<coordinates>-72.0290354816449,-34.4227578687391,0</coordinates>
				</Point>
			</MultiGeometry>
		</Placemark>
		<Placemark>
			<styleUrl>#m_ylw-pushpin</styleUrl>
			<ExtendedData>
				<SchemaData schemaUrl="#SH">
					<SimpleData name="elev ">41.540000</SimpleData>
					<SimpleData name="elev_err">1.350000</SimpleData>
					<SimpleData name="age">406</SimpleData>
					<SimpleData name="age_err">7</SimpleData>
					<SimpleData name="sl">2</SimpleData>
					<SimpleData name="sl_err">9</SimpleData>
					<SimpleData name="up">0.097389</SimpleData>
					<SimpleData name="up_err">0.025548</SimpleData>
				</SchemaData>
			</ExtendedData>
			<MultiGeometry>
				<Point>
					<coordinates>-72.0269020567798,-34.421570232182,0</coordinates>
				</Point>
			</MultiGeometry>
		</Placemark>
		<Placemark>
			<styleUrl>#m_ylw-pushpin</styleUrl>
			<ExtendedData>
				<SchemaData schemaUrl="#SH">
					<SimpleData name="elev ">39.770000</SimpleData>
					<SimpleData name="elev_err">1.070000</SimpleData>
					<SimpleData name="age">406</SimpleData>
					<SimpleData name="age_err">7</SimpleData>
					<SimpleData name="sl">2</SimpleData>
					<SimpleData name="sl_err">9</SimpleData>
					<SimpleData name="up">0.093030</SimpleData>
					<SimpleData name="up_err">0.024855</SimpleData>
				</SchemaData>
			</ExtendedData>
			<MultiGeometry>
				<Point>
					<coordinates>-72.0236156400284,-34.416397389982,0</coordinates>
				</Point>
			</MultiGeometry>
		</Placemark>
		<Placemark>
			<styleUrl>#m_ylw-pushpin</styleUrl>
			<ExtendedData>
				<SchemaData schemaUrl="#SH">
					<SimpleData name="elev ">38.740000</SimpleData>
					<SimpleData name="elev_err">1.500000</SimpleData>
					<SimpleData name="age">406</SimpleData>
					<SimpleData name="age_err">7</SimpleData>
					<SimpleData name="sl">2</SimpleData>
					<SimpleData name="sl_err">9</SimpleData>
					<SimpleData name="up">0.090493</SimpleData>
					<SimpleData name="up_err">0.025909</SimpleData>
				</SchemaData>
			</ExtendedData>
			<MultiGeometry>
				<Point>
					<coordinates>-72.0110660435997,-34.3949536123237,0</coordinates>
				</Point>
			</MultiGeometry>
		</Placemark>
		<Placemark>
			<styleUrl>#m_ylw-pushpin</styleUrl>
			<ExtendedData>
				<SchemaData schemaUrl="#SH">
					<SimpleData name="elev ">42.250000</SimpleData>
					<SimpleData name="elev_err">0.230000</SimpleData>
					<SimpleData name="age">406</SimpleData>
					<SimpleData name="age_err">7</SimpleData>
					<SimpleData name="sl">2</SimpleData>
					<SimpleData name="sl_err">9</SimpleData>
					<SimpleData name="up">0.099138</SimpleData>
					<SimpleData name="up_err">0.022798</SimpleData>
				</SchemaData>
			</ExtendedData>
			<MultiGeometry>
				<Point>
					<coordinates>-72.0063369940204,-34.3979747136665,0</coordinates>
				</Point>
			</MultiGeometry>
		</Placemark>
		<Placemark>
			<styleUrl>#m_ylw-pushpin</styleUrl>
			<ExtendedData>
				<SchemaData schemaUrl="#SH">
					<SimpleData name="elev ">42.320000</SimpleData>
					<SimpleData name="elev_err">0.130000</SimpleData>
					<SimpleData name="age">406</SimpleData>
					<SimpleData name="age_err">7</SimpleData>
					<SimpleData name="sl">2</SimpleData>
					<SimpleData name="sl_err">9</SimpleData>
					<SimpleData name="up">0.099310</SimpleData>
					<SimpleData name="up_err">0.022553</SimpleData>
				</SchemaData>
			</ExtendedData>
			<MultiGeometry>
				<Point>
					<coordinates>-72.0063373150159,-34.3979657076779,0</coordinates>
				</Point>
			</MultiGeometry>
		</Placemark>
		<Placemark>
			<styleUrl>#m_ylw-pushpin</styleUrl>
			<ExtendedData>
				<SchemaData schemaUrl="#SH">
					<SimpleData name="elev ">34.040000</SimpleData>
					<SimpleData name="elev_err">0.050000</SimpleData>
					<SimpleData name="age">406</SimpleData>
					<SimpleData name="age_err">7</SimpleData>
					<SimpleData name="sl">2</SimpleData>
					<SimpleData name="sl_err">9</SimpleData>
					<SimpleData name="up">0.078916</SimpleData>
					<SimpleData name="up_err">0.022332</SimpleData>
				</SchemaData>
			</ExtendedData>
			<MultiGeometry>
				<Point>
					<coordinates>-72.03078328205591,-34.4379166389307,0</coordinates>
				</Point>
			</MultiGeometry>
		</Placemark>
		<Placemark>
			<styleUrl>#m_ylw-pushpin</styleUrl>
			<ExtendedData>
				<SchemaData schemaUrl="#SH">
					<SimpleData name="elev ">28.910000</SimpleData>
					<SimpleData name="elev_err">0.330000</SimpleData>
					<SimpleData name="age">325</SimpleData>
					<SimpleData name="age_err">7</SimpleData>
					<SimpleData name="sl">-5</SimpleData>
					<SimpleData name="sl_err">9</SimpleData>
					<SimpleData name="up">0.104338</SimpleData>
					<SimpleData name="up_err">0.028796</SimpleData>
				</SchemaData>
			</ExtendedData>
			<MultiGeometry>
				<Point>
					<coordinates>-72.0203576255351,-34.4612700574397,0</coordinates>
				</Point>
			</MultiGeometry>
		</Placemark>
		<Placemark>
			<styleUrl>#m_ylw-pushpin</styleUrl>
			<ExtendedData>
				<SchemaData schemaUrl="#SH">
					<SimpleData name="elev ">24.360000</SimpleData>
					<SimpleData name="elev_err">0.180000</SimpleData>
					<SimpleData name="age">325</SimpleData>
					<SimpleData name="age_err">7</SimpleData>
					<SimpleData name="sl">-5</SimpleData>
					<SimpleData name="sl_err">9</SimpleData>
					<SimpleData name="up">0.090338</SimpleData>
					<SimpleData name="up_err">0.028313</SimpleData>
				</SchemaData>
			</ExtendedData>
			<MultiGeometry>
				<Point>
					<coordinates>-72.02535943509579,-34.4515759033871,0</coordinates>
				</Point>
			</MultiGeometry>
		</Placemark>
		<Placemark>
			<styleUrl>#m_ylw-pushpin</styleUrl>
			<ExtendedData>
				<SchemaData schemaUrl="#SH">
					<SimpleData name="elev ">47.540000</SimpleData>
					<SimpleData name="elev_err">0.450000</SimpleData>
					<SimpleData name="age">406</SimpleData>
					<SimpleData name="age_err">7</SimpleData>
					<SimpleData name="sl">2</SimpleData>
					<SimpleData name="sl_err">9</SimpleData>
					<SimpleData name="up">0.112167</SimpleData>
					<SimpleData name="up_err">0.023356</SimpleData>
				</SchemaData>
			</ExtendedData>
			<MultiGeometry>
				<Point>
					<coordinates>-72.02158335212999,-34.4053148864981,0</coordinates>
				</Point>
			</MultiGeometry>
		</Placemark>
		<Placemark>
			<styleUrl>#m_ylw-pushpin</styleUrl>
			<ExtendedData>
				<SchemaData schemaUrl="#SH">
					<SimpleData name="elev ">30.210000</SimpleData>
					<SimpleData name="elev_err">0.410000</SimpleData>
					<SimpleData name="age">325</SimpleData>
					<SimpleData name="age_err">7</SimpleData>
					<SimpleData name="sl">-5</SimpleData>
					<SimpleData name="sl_err">9</SimpleData>
					<SimpleData name="up">0.108338</SimpleData>
					<SimpleData name="up_err">0.029048</SimpleData>
				</SchemaData>
			</ExtendedData>
			<MultiGeometry>
				<Point>
					<coordinates>-72.0122850180984,-34.3958397284182,0</coordinates>
				</Point>
			</MultiGeometry>
		</Placemark>
		<Placemark>
			<styleUrl>#m_ylw-pushpin</styleUrl>
			<ExtendedData>
				<SchemaData schemaUrl="#SH">
					<SimpleData name="elev ">46.970000</SimpleData>
					<SimpleData name="elev_err">1.060000</SimpleData>
					<SimpleData name="age">406</SimpleData>
					<SimpleData name="age_err">7</SimpleData>
					<SimpleData name="sl">2</SimpleData>
					<SimpleData name="sl_err">9</SimpleData>
					<SimpleData name="up">0.110764</SimpleData>
					<SimpleData name="up_err">0.024852</SimpleData>
				</SchemaData>
			</ExtendedData>
			<MultiGeometry>
				<Point>
					<coordinates>-72.0225348092364,-34.4076185814993,0</coordinates>
				</Point>
			</MultiGeometry>
		</Placemark>
		<Placemark>
			<styleUrl>#m_ylw-pushpin</styleUrl>
			<ExtendedData>
				<SchemaData schemaUrl="#SH">
					<SimpleData name="elev ">44.450000</SimpleData>
					<SimpleData name="elev_err">2.660000</SimpleData>
					<SimpleData name="age">406</SimpleData>
					<SimpleData name="age_err">7</SimpleData>
					<SimpleData name="sl">2</SimpleData>
					<SimpleData name="sl_err">9</SimpleData>
					<SimpleData name="up">0.104557</SimpleData>
					<SimpleData name="up_err">0.028776</SimpleData>
				</SchemaData>
			</ExtendedData>
			<MultiGeometry>
				<Point>
					<coordinates>-72.0105848276513,-34.3977812126774,0</coordinates>
				</Point>
			</MultiGeometry>
		</Placemark>
		<Placemark>
			<styleUrl>#m_ylw-pushpin</styleUrl>
			<ExtendedData>
				<SchemaData schemaUrl="#SH">
					<SimpleData name="elev ">85.400000</SimpleData>
					<SimpleData name="elev_err">0.570000</SimpleData>
					<SimpleData name="age">780</SimpleData>
					<SimpleData name="age_err">7</SimpleData>
					<SimpleData name="sl">-20</SimpleData>
					<SimpleData name="sl_err">12</SimpleData>
					<SimpleData name="up">0.135128</SimpleData>
					<SimpleData name="up_err">0.016161</SimpleData>
				</SchemaData>
			</ExtendedData>
			<MultiGeometry>
				<Point>
					<coordinates>-72.0188152512934,-34.4140539584169,0</coordinates>
				</Point>
			</MultiGeometry>
		</Placemark>
		<Placemark>
			<styleUrl>#m_ylw-pushpin</styleUrl>
			<ExtendedData>
				<SchemaData schemaUrl="#SH">
					<SimpleData name="elev ">89.560000</SimpleData>
					<SimpleData name="elev_err">0.680000</SimpleData>
					<SimpleData name="age">780</SimpleData>
					<SimpleData name="age_err">7</SimpleData>
					<SimpleData name="sl">-20</SimpleData>
					<SimpleData name="sl_err">12</SimpleData>
					<SimpleData name="up">0.140462</SimpleData>
					<SimpleData name="up_err">0.016305</SimpleData>
				</SchemaData>
			</ExtendedData>
			<MultiGeometry>
				<Point>
					<coordinates>-72.0181410274885,-34.408845520602,0</coordinates>
				</Point>
			</MultiGeometry>
		</Placemark>
		<Placemark>
			<styleUrl>#m_ylw-pushpin</styleUrl>
			<ExtendedData>
				<SchemaData schemaUrl="#SH">
					<SimpleData name="elev ">82.090000</SimpleData>
					<SimpleData name="elev_err">0.910000</SimpleData>
					<SimpleData name="age">780</SimpleData>
					<SimpleData name="age_err">7</SimpleData>
					<SimpleData name="sl">-20</SimpleData>
					<SimpleData name="sl_err">12</SimpleData>
					<SimpleData name="up">0.130885</SimpleData>
					<SimpleData name="up_err">0.016593</SimpleData>
				</SchemaData>
			</ExtendedData>
			<MultiGeometry>
				<Point>
					<coordinates>-72.0191114480276,-34.4176577168738,0</coordinates>
				</Point>
			</MultiGeometry>
		</Placemark>
		<Placemark>
			<styleUrl>#m_ylw-pushpin</styleUrl>
			<ExtendedData>
				<SchemaData schemaUrl="#SH">
					<SimpleData name="elev ">84.430000</SimpleData>
					<SimpleData name="elev_err">0.320000</SimpleData>
					<SimpleData name="age">780</SimpleData>
					<SimpleData name="age_err">7</SimpleData>
					<SimpleData name="sl">-20</SimpleData>
					<SimpleData name="sl_err">12</SimpleData>
					<SimpleData name="up">0.133885</SimpleData>
					<SimpleData name="up_err">0.015841</SimpleData>
				</SchemaData>
			</ExtendedData>
			<MultiGeometry>
				<Point>
					<coordinates>-72.0190217848464,-34.4113007514575,0</coordinates>
				</Point>
			</MultiGeometry>
		</Placemark>
		<Placemark>
			<styleUrl>#m_ylw-pushpin</styleUrl>
			<ExtendedData>
				<SchemaData schemaUrl="#SH">
					<SimpleData name="elev ">78.800000</SimpleData>
					<SimpleData name="elev_err">0.340000</SimpleData>
					<SimpleData name="age">780</SimpleData>
					<SimpleData name="age_err">7</SimpleData>
					<SimpleData name="sl">-20</SimpleData>
					<SimpleData name="sl_err">12</SimpleData>
					<SimpleData name="up">0.126667</SimpleData>
					<SimpleData name="up_err">0.015861</SimpleData>
				</SchemaData>
			</ExtendedData>
			<MultiGeometry>
				<Point>
					<coordinates>-72.01961732512351,-34.4220958633213,0</coordinates>
				</Point>
			</MultiGeometry>
		</Placemark>
		<Placemark>
			<styleUrl>#m_ylw-pushpin</styleUrl>
			<ExtendedData>
				<SchemaData schemaUrl="#SH">
					<SimpleData name="elev ">94.410000</SimpleData>
					<SimpleData name="elev_err">0.850000</SimpleData>
					<SimpleData name="age">780</SimpleData>
					<SimpleData name="age_err">7</SimpleData>
					<SimpleData name="sl">-20</SimpleData>
					<SimpleData name="sl_err">12</SimpleData>
					<SimpleData name="up">0.146679</SimpleData>
					<SimpleData name="up_err">0.016527</SimpleData>
				</SchemaData>
			</ExtendedData>
			<MultiGeometry>
				<Point>
					<coordinates>-72.01704367475701,-34.4054475554023,0</coordinates>
				</Point>
			</MultiGeometry>
		</Placemark>
		<Placemark>
			<styleUrl>#m_ylw-pushpin</styleUrl>
			<ExtendedData>
				<SchemaData schemaUrl="#SH">
					<SimpleData name="elev ">87.050000</SimpleData>
					<SimpleData name="elev_err">0.110000</SimpleData>
					<SimpleData name="age">780</SimpleData>
					<SimpleData name="age_err">7</SimpleData>
					<SimpleData name="sl">-20</SimpleData>
					<SimpleData name="sl_err">12</SimpleData>
					<SimpleData name="up">0.137244</SimpleData>
					<SimpleData name="up_err">0.015574</SimpleData>
				</SchemaData>
			</ExtendedData>
			<MultiGeometry>
				<Point>
					<coordinates>-72.0162903078849,-34.4009402579807,0</coordinates>
				</Point>
			</MultiGeometry>
		</Placemark>
		<Placemark>
			<styleUrl>#m_ylw-pushpin</styleUrl>
			<ExtendedData>
				<SchemaData schemaUrl="#SH">
					<SimpleData name="elev ">67.270000</SimpleData>
					<SimpleData name="elev_err">0.230000</SimpleData>
					<SimpleData name="age">780</SimpleData>
					<SimpleData name="age_err">7</SimpleData>
					<SimpleData name="sl">-20</SimpleData>
					<SimpleData name="sl_err">12</SimpleData>
					<SimpleData name="up">0.111885</SimpleData>
					<SimpleData name="up_err">0.015712</SimpleData>
				</SchemaData>
			</ExtendedData>
			<MultiGeometry>
				<Point>
					<coordinates>-72.01441512474869,-34.3955672717245,0</coordinates>
				</Point>
			</MultiGeometry>
		</Placemark>
		<Placemark>
			<styleUrl>#m_ylw-pushpin</styleUrl>
			<ExtendedData>
				<SchemaData schemaUrl="#SH">
					<SimpleData name="elev ">64.710000</SimpleData>
					<SimpleData name="elev_err">0.510000</SimpleData>
					<SimpleData name="age">780</SimpleData>
					<SimpleData name="age_err">7</SimpleData>
					<SimpleData name="sl">-20</SimpleData>
					<SimpleData name="sl_err">12</SimpleData>
					<SimpleData name="up">0.108603</SimpleData>
					<SimpleData name="up_err">0.016068</SimpleData>
				</SchemaData>
			</ExtendedData>
			<MultiGeometry>
				<Point>
					<coordinates>-72.0120697049571,-34.3951674394563,0</coordinates>
				</Point>
			</MultiGeometry>
		</Placemark>
		<Placemark>
			<styleUrl>#m_ylw-pushpin</styleUrl>
			<ExtendedData>
				<SchemaData schemaUrl="#SH">
					<SimpleData name="elev ">54.620000</SimpleData>
					<SimpleData name="elev_err">0.410000</SimpleData>
					<SimpleData name="age">694</SimpleData>
					<SimpleData name="age_err">7</SimpleData>
					<SimpleData name="sl">-22</SimpleData>
					<SimpleData name="sl_err">12</SimpleData>
					<SimpleData name="up">0.110403</SimpleData>
					<SimpleData name="up_err">0.017916</SimpleData>
				</SchemaData>
			</ExtendedData>
			<MultiGeometry>
				<Point>
					<coordinates>-71.9949636843958,-34.407060999049,0</coordinates>
				</Point>
			</MultiGeometry>
		</Placemark>
		<Placemark>
			<styleUrl>#m_ylw-pushpin</styleUrl>
			<ExtendedData>
				<SchemaData schemaUrl="#SH">
					<SimpleData name="elev ">58.610000</SimpleData>
					<SimpleData name="elev_err">0.470000</SimpleData>
					<SimpleData name="age">694</SimpleData>
					<SimpleData name="age_err">7</SimpleData>
					<SimpleData name="sl">-22</SimpleData>
					<SimpleData name="sl_err">12</SimpleData>
					<SimpleData name="up">0.116153</SimpleData>
					<SimpleData name="up_err">0.018006</SimpleData>
				</SchemaData>
			</ExtendedData>
			<MultiGeometry>
				<Point>
					<coordinates>-72.00284161342491,-34.4078583616062,0</coordinates>
				</Point>
			</MultiGeometry>
		</Placemark>
		<Placemark>
			<styleUrl>#m_ylw-pushpin</styleUrl>
			<ExtendedData>
				<SchemaData schemaUrl="#SH">
					<SimpleData name="elev ">52.700000</SimpleData>
					<SimpleData name="elev_err">0.700000</SimpleData>
					<SimpleData name="age">694</SimpleData>
					<SimpleData name="age_err">7</SimpleData>
					<SimpleData name="sl">-22</SimpleData>
					<SimpleData name="sl_err">12</SimpleData>
					<SimpleData name="up">0.107637</SimpleData>
					<SimpleData name="up_err">0.018332</SimpleData>
				</SchemaData>
			</ExtendedData>
			<MultiGeometry>
				<Point>
					<coordinates>-71.99862184317691,-34.4075565070554,0</coordinates>
				</Point>
			</MultiGeometry>
		</Placemark>
		<Placemark>
			<styleUrl>#m_ylw-pushpin</styleUrl>
			<ExtendedData>
				<SchemaData schemaUrl="#SH">
					<SimpleData name="elev ">57.600000</SimpleData>
					<SimpleData name="elev_err">0.570000</SimpleData>
					<SimpleData name="age">694</SimpleData>
					<SimpleData name="age_err">7</SimpleData>
					<SimpleData name="sl">-22</SimpleData>
					<SimpleData name="sl_err">12</SimpleData>
					<SimpleData name="up">0.114697</SimpleData>
					<SimpleData name="up_err">0.018149</SimpleData>
				</SchemaData>
			</ExtendedData>
			<MultiGeometry>
				<Point>
					<coordinates>-72.0039056173586,-34.4057752116527,0</coordinates>
				</Point>
			</MultiGeometry>
		</Placemark>
		<Placemark>
			<styleUrl>#m_ylw-pushpin</styleUrl>
			<ExtendedData>
				<SchemaData schemaUrl="#SH">
					<SimpleData name="elev ">63.020000</SimpleData>
					<SimpleData name="elev_err">0.800000</SimpleData>
					<SimpleData name="age">694</SimpleData>
					<SimpleData name="age_err">7</SimpleData>
					<SimpleData name="sl">-22</SimpleData>
					<SimpleData name="sl_err">12</SimpleData>
					<SimpleData name="up">0.122507</SimpleData>
					<SimpleData name="up_err">0.018485</SimpleData>
				</SchemaData>
			</ExtendedData>
			<MultiGeometry>
				<Point>
					<coordinates>-72.00916777152371,-34.4015413834774,0</coordinates>
				</Point>
			</MultiGeometry>
		</Placemark>
		<Placemark>
			<styleUrl>#m_ylw-pushpin</styleUrl>
			<ExtendedData>
				<SchemaData schemaUrl="#SH">
					<SimpleData name="elev ">81.840000</SimpleData>
					<SimpleData name="elev_err">0.380000</SimpleData>
					<SimpleData name="age">780</SimpleData>
					<SimpleData name="age_err">7</SimpleData>
					<SimpleData name="sl">-20</SimpleData>
					<SimpleData name="sl_err">12</SimpleData>
					<SimpleData name="up">0.130564</SimpleData>
					<SimpleData name="up_err">0.015915</SimpleData>
				</SchemaData>
			</ExtendedData>
			<MultiGeometry>
				<Point>
					<coordinates>-72.0120989372891,-34.4038214647928,0</coordinates>
				</Point>
			</MultiGeometry>
		</Placemark>
		<Placemark>
			<styleUrl>#m_ylw-pushpin</styleUrl>
			<ExtendedData>
				<SchemaData schemaUrl="#SH">
					<SimpleData name="elev ">62.960000</SimpleData>
					<SimpleData name="elev_err">0.270000</SimpleData>
					<SimpleData name="age">694</SimpleData>
					<SimpleData name="age_err">7</SimpleData>
					<SimpleData name="sl">-22</SimpleData>
					<SimpleData name="sl_err">12</SimpleData>
					<SimpleData name="up">0.122421</SimpleData>
					<SimpleData name="up_err">0.017723</SimpleData>
				</SchemaData>
			</ExtendedData>
			<MultiGeometry>
				<Point>
					<coordinates>-72.01781657946231,-34.3999138661234,0</coordinates>
				</Point>
			</MultiGeometry>
		</Placemark>
		<Placemark>
			<styleUrl>#m_ylw-pushpin</styleUrl>
			<ExtendedData>
				<SchemaData schemaUrl="#SH">
					<SimpleData name="elev ">79.690000</SimpleData>
					<SimpleData name="elev_err">0.360000</SimpleData>
					<SimpleData name="age">780</SimpleData>
					<SimpleData name="age_err">7</SimpleData>
					<SimpleData name="sl">-20</SimpleData>
					<SimpleData name="sl_err">12</SimpleData>
					<SimpleData name="up">0.127808</SimpleData>
					<SimpleData name="up_err">0.015888</SimpleData>
				</SchemaData>
			</ExtendedData>
			<MultiGeometry>
				<Point>
					<coordinates>-72.0162833226272,-34.3999125055026,0</coordinates>
				</Point>
			</MultiGeometry>
		</Placemark>
		<Placemark>
			<styleUrl>#m_ylw-pushpin</styleUrl>
			<ExtendedData>
				<SchemaData schemaUrl="#SH">
					<SimpleData name="elev ">43.050000</SimpleData>
					<SimpleData name="elev_err">0.490000</SimpleData>
					<SimpleData name="age">406</SimpleData>
					<SimpleData name="age_err">7</SimpleData>
					<SimpleData name="sl">2</SimpleData>
					<SimpleData name="sl_err">9</SimpleData>
					<SimpleData name="up">0.101108</SimpleData>
					<SimpleData name="up_err">0.023439</SimpleData>
				</SchemaData>
			</ExtendedData>
			<MultiGeometry>
				<Point>
					<coordinates>-72.0092682317146,-34.3981095621341,0</coordinates>
				</Point>
			</MultiGeometry>
		</Placemark>
		<Placemark>
			<styleUrl>#m_ylw-pushpin</styleUrl>
			<ExtendedData>
				<SchemaData schemaUrl="#SH">
					<SimpleData name="elev ">63.060000</SimpleData>
					<SimpleData name="elev_err">0.610000</SimpleData>
					<SimpleData name="age">694</SimpleData>
					<SimpleData name="age_err">7</SimpleData>
					<SimpleData name="sl">-22</SimpleData>
					<SimpleData name="sl_err">12</SimpleData>
					<SimpleData name="up">0.122565</SimpleData>
					<SimpleData name="up_err">0.018212</SimpleData>
				</SchemaData>
			</ExtendedData>
			<MultiGeometry>
				<Point>
					<coordinates>-72.01523303252191,-34.3979488808918,0</coordinates>
				</Point>
			</MultiGeometry>
		</Placemark>
		<Placemark>
			<styleUrl>#m_ylw-pushpin</styleUrl>
			<ExtendedData>
				<SchemaData schemaUrl="#SH">
					<SimpleData name="elev ">61.610000</SimpleData>
					<SimpleData name="elev_err">1.160000</SimpleData>
					<SimpleData name="age">694</SimpleData>
					<SimpleData name="age_err">7</SimpleData>
					<SimpleData name="sl">-22</SimpleData>
					<SimpleData name="sl_err">12</SimpleData>
					<SimpleData name="up">0.120476</SimpleData>
					<SimpleData name="up_err">0.019001</SimpleData>
				</SchemaData>
			</ExtendedData>
			<MultiGeometry>
				<Point>
					<coordinates>-72.0055708584208,-34.4045180269252,0</coordinates>
				</Point>
			</MultiGeometry>
		</Placemark>
		<Placemark>
			<styleUrl>#m_ylw-pushpin</styleUrl>
			<ExtendedData>
				<SchemaData schemaUrl="#SH">
					<SimpleData name="elev ">85.760000</SimpleData>
					<SimpleData name="elev_err">0.720000</SimpleData>
					<SimpleData name="age">780</SimpleData>
					<SimpleData name="age_err">7</SimpleData>
					<SimpleData name="sl">-20</SimpleData>
					<SimpleData name="sl_err">12</SimpleData>
					<SimpleData name="up">0.135590</SimpleData>
					<SimpleData name="up_err">0.016353</SimpleData>
				</SchemaData>
			</ExtendedData>
			<MultiGeometry>
				<Point>
					<coordinates>-72.0132080021573,-34.4096354694888,0</coordinates>
				</Point>
			</MultiGeometry>
		</Placemark>
		<Placemark>
			<styleUrl>#m_ylw-pushpin</styleUrl>
			<ExtendedData>
				<SchemaData schemaUrl="#SH">
					<SimpleData name="elev ">87.120000</SimpleData>
					<SimpleData name="elev_err">0.930000</SimpleData>
					<SimpleData name="age">780</SimpleData>
					<SimpleData name="age_err">7</SimpleData>
					<SimpleData name="sl">-20</SimpleData>
					<SimpleData name="sl_err">12</SimpleData>
					<SimpleData name="up">0.137333</SimpleData>
					<SimpleData name="up_err">0.016623</SimpleData>
				</SchemaData>
			</ExtendedData>
			<MultiGeometry>
				<Point>
					<coordinates>-72.01322973477041,-34.4096360005825,0</coordinates>
				</Point>
			</MultiGeometry>
		</Placemark>
		<Placemark>
			<styleUrl>#m_ylw-pushpin</styleUrl>
			<ExtendedData>
				<SchemaData schemaUrl="#SH">
					<SimpleData name="elev ">62.590000</SimpleData>
					<SimpleData name="elev_err">0.480000</SimpleData>
					<SimpleData name="age">694</SimpleData>
					<SimpleData name="age_err">7</SimpleData>
					<SimpleData name="sl">-22</SimpleData>
					<SimpleData name="sl_err">12</SimpleData>
					<SimpleData name="up">0.121888</SimpleData>
					<SimpleData name="up_err">0.018025</SimpleData>
				</SchemaData>
			</ExtendedData>
			<MultiGeometry>
				<Point>
					<coordinates>-72.0185806222235,-34.4016721833964,0</coordinates>
				</Point>
			</MultiGeometry>
		</Placemark>
		<Placemark>
			<styleUrl>#m_ylw-pushpin</styleUrl>
			<ExtendedData>
				<SchemaData schemaUrl="#SH">
					<SimpleData name="elev ">72.110000</SimpleData>
					<SimpleData name="elev_err">0.730000</SimpleData>
					<SimpleData name="age">694</SimpleData>
					<SimpleData name="age_err">7</SimpleData>
					<SimpleData name="sl">-22</SimpleData>
					<SimpleData name="sl_err">12</SimpleData>
					<SimpleData name="up">0.135605</SimpleData>
					<SimpleData name="up_err">0.018394</SimpleData>
				</SchemaData>
			</ExtendedData>
			<MultiGeometry>
				<Point>
					<coordinates>-72.0193283661112,-34.406035110659,0</coordinates>
				</Point>
			</MultiGeometry>
		</Placemark>
		<Placemark>
			<styleUrl>#m_ylw-pushpin</styleUrl>
			<ExtendedData>
				<SchemaData schemaUrl="#SH">
					<SimpleData name="elev ">41.310000</SimpleData>
					<SimpleData name="elev_err">0.280000</SimpleData>
					<SimpleData name="age">406</SimpleData>
					<SimpleData name="age_err">7</SimpleData>
					<SimpleData name="sl">2</SimpleData>
					<SimpleData name="sl_err">9</SimpleData>
					<SimpleData name="up">0.096823</SimpleData>
					<SimpleData name="up_err">0.022918</SimpleData>
				</SchemaData>
			</ExtendedData>
			<MultiGeometry>
				<Point>
					<coordinates>-71.9925137142103,-34.4013761261596,0</coordinates>
				</Point>
			</MultiGeometry>
		</Placemark>
		<Placemark>
			<styleUrl>#m_ylw-pushpin</styleUrl>
			<ExtendedData>
				<SchemaData schemaUrl="#SH">
					<SimpleData name="elev ">44.510000</SimpleData>
					<SimpleData name="elev_err">0.080000</SimpleData>
					<SimpleData name="age">406</SimpleData>
					<SimpleData name="age_err">7</SimpleData>
					<SimpleData name="sl">2</SimpleData>
					<SimpleData name="sl_err">9</SimpleData>
					<SimpleData name="up">0.104704</SimpleData>
					<SimpleData name="up_err">0.022437</SimpleData>
				</SchemaData>
			</ExtendedData>
			<MultiGeometry>
				<Point>
					<coordinates>-71.9968401401858,-34.3983817457901,0</coordinates>
				</Point>
			</MultiGeometry>
		</Placemark>
		<Placemark>
			<styleUrl>#m_ylw-pushpin</styleUrl>
			<ExtendedData>
				<SchemaData schemaUrl="#SH">
					<SimpleData name="elev ">88.290000</SimpleData>
					<SimpleData name="elev_err">0.090000</SimpleData>
					<SimpleData name="age">780</SimpleData>
					<SimpleData name="age_err">7</SimpleData>
					<SimpleData name="sl">-20</SimpleData>
					<SimpleData name="sl_err">12</SimpleData>
					<SimpleData name="up">0.138833</SimpleData>
					<SimpleData name="up_err">0.015550</SimpleData>
				</SchemaData>
			</ExtendedData>
			<MultiGeometry>
				<Point>
					<coordinates>-72.009677592812,-34.4105800626005,0</coordinates>
				</Point>
			</MultiGeometry>
		</Placemark>
		<Placemark>
			<styleUrl>#m_ylw-pushpin</styleUrl>
			<ExtendedData>
				<SchemaData schemaUrl="#SH">
					<SimpleData name="elev ">79.860000</SimpleData>
					<SimpleData name="elev_err">0.390000</SimpleData>
					<SimpleData name="age">780</SimpleData>
					<SimpleData name="age_err">7</SimpleData>
					<SimpleData name="sl">-20</SimpleData>
					<SimpleData name="sl_err">12</SimpleData>
					<SimpleData name="up">0.128026</SimpleData>
					<SimpleData name="up_err">0.015926</SimpleData>
				</SchemaData>
			</ExtendedData>
			<MultiGeometry>
				<Point>
					<coordinates>-72.0072305674983,-34.411652569656,0</coordinates>
				</Point>
			</MultiGeometry>
		</Placemark>
		<Placemark>
			<styleUrl>#m_ylw-pushpin</styleUrl>
			<ExtendedData>
				<SchemaData schemaUrl="#SH">
					<SimpleData name="elev ">83.100000</SimpleData>
					<SimpleData name="elev_err">0.230000</SimpleData>
					<SimpleData name="age">780</SimpleData>
					<SimpleData name="age_err">7</SimpleData>
					<SimpleData name="sl">-20</SimpleData>
					<SimpleData name="sl_err">12</SimpleData>
					<SimpleData name="up">0.132179</SimpleData>
					<SimpleData name="up_err">0.015724</SimpleData>
				</SchemaData>
			</ExtendedData>
			<MultiGeometry>
				<Point>
					<coordinates>-72.0192634731785,-34.4072504018192,0</coordinates>
				</Point>
			</MultiGeometry>
		</Placemark>
		<Placemark>
			<styleUrl>#m_ylw-pushpin</styleUrl>
			<ExtendedData>
				<SchemaData schemaUrl="#SH">
					<SimpleData name="elev ">92.650000</SimpleData>
					<SimpleData name="elev_err">0.520000</SimpleData>
					<SimpleData name="age">780</SimpleData>
					<SimpleData name="age_err">7</SimpleData>
					<SimpleData name="sl">-20</SimpleData>
					<SimpleData name="sl_err">12</SimpleData>
					<SimpleData name="up">0.144423</SimpleData>
					<SimpleData name="up_err">0.016104</SimpleData>
				</SchemaData>
			</ExtendedData>
			<MultiGeometry>
				<Point>
					<coordinates>-72.00110160830231,-34.4166852783916,0</coordinates>
				</Point>
			</MultiGeometry>
		</Placemark>
		<Placemark>
			<styleUrl>#m_ylw-pushpin</styleUrl>
			<ExtendedData>
				<SchemaData schemaUrl="#SH">
					<SimpleData name="elev ">27.380000</SimpleData>
					<SimpleData name="elev_err">0.280000</SimpleData>
					<SimpleData name="age">325</SimpleData>
					<SimpleData name="age_err">7</SimpleData>
					<SimpleData name="sl">-5</SimpleData>
					<SimpleData name="sl_err">9</SimpleData>
					<SimpleData name="up">0.099631</SimpleData>
					<SimpleData name="up_err">0.028634</SimpleData>
				</SchemaData>
			</ExtendedData>
			<MultiGeometry>
				<Point>
					<coordinates>-72.02306844005609,-34.4048372737365,0</coordinates>
				</Point>
			</MultiGeometry>
		</Placemark>
		<Placemark>
			<styleUrl>#m_ylw-pushpin</styleUrl>
			<ExtendedData>
				<SchemaData schemaUrl="#SH">
					<SimpleData name="elev ">29.430000</SimpleData>
					<SimpleData name="elev_err">0.240000</SimpleData>
					<SimpleData name="age">325</SimpleData>
					<SimpleData name="age_err">7</SimpleData>
					<SimpleData name="sl">-5</SimpleData>
					<SimpleData name="sl_err">9</SimpleData>
					<SimpleData name="up">0.105938</SimpleData>
					<SimpleData name="up_err">0.028522</SimpleData>
				</SchemaData>
			</ExtendedData>
			<MultiGeometry>
				<Point>
					<coordinates>-72.02450059581069,-34.4070805503439,0</coordinates>
				</Point>
			</MultiGeometry>
		</Placemark>
		<Placemark>
			<styleUrl>#m_ylw-pushpin</styleUrl>
			<ExtendedData>
				<SchemaData schemaUrl="#SH">
					<SimpleData name="elev ">24.630000</SimpleData>
					<SimpleData name="elev_err">0.370000</SimpleData>
					<SimpleData name="age">325</SimpleData>
					<SimpleData name="age_err">7</SimpleData>
					<SimpleData name="sl">-5</SimpleData>
					<SimpleData name="sl_err">9</SimpleData>
					<SimpleData name="up">0.091169</SimpleData>
					<SimpleData name="up_err">0.028898</SimpleData>
				</SchemaData>
			</ExtendedData>
			<MultiGeometry>
				<Point>
					<coordinates>-72.0284043523579,-34.4172350349871,0</coordinates>
				</Point>
			</MultiGeometry>
		</Placemark>
		<Placemark>
			<styleUrl>#m_ylw-pushpin</styleUrl>
			<ExtendedData>
				<SchemaData schemaUrl="#SH">
					<SimpleData name="elev ">22.910000</SimpleData>
					<SimpleData name="elev_err">0.930000</SimpleData>
					<SimpleData name="age">325</SimpleData>
					<SimpleData name="age_err">7</SimpleData>
					<SimpleData name="sl">-5</SimpleData>
					<SimpleData name="sl_err">9</SimpleData>
					<SimpleData name="up">0.085877</SimpleData>
					<SimpleData name="up_err">0.030610</SimpleData>
				</SchemaData>
			</ExtendedData>
			<MultiGeometry>
				<Point>
					<coordinates>-72.02904161218861,-34.4198194888763,0</coordinates>
				</Point>
			</MultiGeometry>
		</Placemark>
		<Placemark>
			<styleUrl>#m_ylw-pushpin</styleUrl>
			<ExtendedData>
				<SchemaData schemaUrl="#SH">
					<SimpleData name="elev ">48.970000</SimpleData>
					<SimpleData name="elev_err">0.660000</SimpleData>
					<SimpleData name="age">406</SimpleData>
					<SimpleData name="age_err">7</SimpleData>
					<SimpleData name="sl">2</SimpleData>
					<SimpleData name="sl_err">9</SimpleData>
					<SimpleData name="up">0.115690</SimpleData>
					<SimpleData name="up_err">0.023877</SimpleData>
				</SchemaData>
			</ExtendedData>
			<MultiGeometry>
				<Point>
					<coordinates>-72.02258767126879,-34.4134879082389,0</coordinates>
				</Point>
			</MultiGeometry>
		</Placemark>
		<Placemark>
			<styleUrl>#m_ylw-pushpin</styleUrl>
			<ExtendedData>
				<SchemaData schemaUrl="#SH">
					<SimpleData name="elev ">60.710000</SimpleData>
					<SimpleData name="elev_err">0.690000</SimpleData>
					<SimpleData name="age">694</SimpleData>
					<SimpleData name="age_err">7</SimpleData>
					<SimpleData name="sl">-22</SimpleData>
					<SimpleData name="sl_err">12</SimpleData>
					<SimpleData name="up">0.119179</SimpleData>
					<SimpleData name="up_err">0.018325</SimpleData>
				</SchemaData>
			</ExtendedData>
			<MultiGeometry>
				<Point>
					<coordinates>-72.02322648415399,-34.4233826798817,0</coordinates>
				</Point>
			</MultiGeometry>
		</Placemark>
		<Placemark>
			<styleUrl>#m_ylw-pushpin</styleUrl>
			<ExtendedData>
				<SchemaData schemaUrl="#SH">
					<SimpleData name="elev ">63.840000</SimpleData>
					<SimpleData name="elev_err">0.400000</SimpleData>
					<SimpleData name="age">694</SimpleData>
					<SimpleData name="age_err">7</SimpleData>
					<SimpleData name="sl">-22</SimpleData>
					<SimpleData name="sl_err">12</SimpleData>
					<SimpleData name="up">0.123689</SimpleData>
					<SimpleData name="up_err">0.017911</SimpleData>
				</SchemaData>
			</ExtendedData>
			<MultiGeometry>
				<Point>
					<coordinates>-72.0223809898703,-34.421766625426,0</coordinates>
				</Point>
			</MultiGeometry>
		</Placemark>
		<Placemark>
			<styleUrl>#m_ylw-pushpin</styleUrl>
			<ExtendedData>
				<SchemaData schemaUrl="#SH">
					<SimpleData name="elev ">68.320000</SimpleData>
					<SimpleData name="elev_err">0.230000</SimpleData>
					<SimpleData name="age">694</SimpleData>
					<SimpleData name="age_err">7</SimpleData>
					<SimpleData name="sl">-22</SimpleData>
					<SimpleData name="sl_err">12</SimpleData>
					<SimpleData name="up">0.130144</SimpleData>
					<SimpleData name="up_err">0.017671</SimpleData>
				</SchemaData>
			</ExtendedData>
			<MultiGeometry>
				<Point>
					<coordinates>-72.02055019243871,-34.4180773408965,0</coordinates>
				</Point>
			</MultiGeometry>
		</Placemark>
		<Placemark>
			<styleUrl>#m_ylw-pushpin</styleUrl>
			<ExtendedData>
				<SchemaData schemaUrl="#SH">
					<SimpleData name="elev ">63.190000</SimpleData>
					<SimpleData name="elev_err">0.260000</SimpleData>
					<SimpleData name="age">694</SimpleData>
					<SimpleData name="age_err">7</SimpleData>
					<SimpleData name="sl">-22</SimpleData>
					<SimpleData name="sl_err">12</SimpleData>
					<SimpleData name="up">0.122752</SimpleData>
					<SimpleData name="up_err">0.017709</SimpleData>
				</SchemaData>
			</ExtendedData>
			<MultiGeometry>
				<Point>
					<coordinates>-72.0232700047443,-34.4261419847186,0</coordinates>
				</Point>
			</MultiGeometry>
		</Placemark>
		<Placemark>
			<styleUrl>#m_ylw-pushpin</styleUrl>
			<ExtendedData>
				<SchemaData schemaUrl="#SH">
					<SimpleData name="elev ">76.570000</SimpleData>
					<SimpleData name="elev_err">0.450000</SimpleData>
					<SimpleData name="age">780</SimpleData>
					<SimpleData name="age_err">7</SimpleData>
					<SimpleData name="sl">-20</SimpleData>
					<SimpleData name="sl_err">12</SimpleData>
					<SimpleData name="up">0.123808</SimpleData>
					<SimpleData name="up_err">0.016000</SimpleData>
				</SchemaData>
			</ExtendedData>
			<MultiGeometry>
				<Point>
					<coordinates>-72.0195137159147,-34.4237879424392,0</coordinates>
				</Point>
			</MultiGeometry>
		</Placemark>
		<Placemark>
			<styleUrl>#m_ylw-pushpin</styleUrl>
			<ExtendedData>
				<SchemaData schemaUrl="#SH">
					<SimpleData name="elev ">81.070000</SimpleData>
					<SimpleData name="elev_err">0.520000</SimpleData>
					<SimpleData name="age">780</SimpleData>
					<SimpleData name="age_err">7</SimpleData>
					<SimpleData name="sl">-20</SimpleData>
					<SimpleData name="sl_err">12</SimpleData>
					<SimpleData name="up">0.129577</SimpleData>
					<SimpleData name="up_err">0.016093</SimpleData>
				</SchemaData>
			</ExtendedData>
			<MultiGeometry>
				<Point>
					<coordinates>-72.0194431997122,-34.4187294448272,0</coordinates>
				</Point>
			</MultiGeometry>
		</Placemark>
		<Placemark>
			<styleUrl>#m_ylw-pushpin</styleUrl>
			<ExtendedData>
				<SchemaData schemaUrl="#SH">
					<SimpleData name="elev ">82.890000</SimpleData>
					<SimpleData name="elev_err">0.260000</SimpleData>
					<SimpleData name="age">780</SimpleData>
					<SimpleData name="age_err">7</SimpleData>
					<SimpleData name="sl">-20</SimpleData>
					<SimpleData name="sl_err">12</SimpleData>
					<SimpleData name="up">0.131910</SimpleData>
					<SimpleData name="up_err">0.015762</SimpleData>
				</SchemaData>
			</ExtendedData>
			<MultiGeometry>
				<Point>
					<coordinates>-72.01952950705061,-34.4202775034734,0</coordinates>
				</Point>
			</MultiGeometry>
		</Placemark>
		<Placemark>
			<styleUrl>#m_ylw-pushpin</styleUrl>
			<ExtendedData>
				<SchemaData schemaUrl="#SH">
					<SimpleData name="elev ">56.720000</SimpleData>
					<SimpleData name="elev_err">0.170000</SimpleData>
					<SimpleData name="age">124</SimpleData>
					<SimpleData name="age_err">7</SimpleData>
					<SimpleData name="sl">5</SimpleData>
					<SimpleData name="sl_err">9</SimpleData>
					<SimpleData name="up">0.417097</SimpleData>
					<SimpleData name="up_err">0.077610</SimpleData>
				</SchemaData>
			</ExtendedData>
			<MultiGeometry>
				<Point>
					<coordinates>-71.9708430401662,-34.3560320928272,0</coordinates>
				</Point>
			</MultiGeometry>
		</Placemark>
		<Placemark>
			<styleUrl>#m_ylw-pushpin</styleUrl>
			<ExtendedData>
				<SchemaData schemaUrl="#SH">
					<SimpleData name="elev ">61.920000</SimpleData>
					<SimpleData name="elev_err">0.970000</SimpleData>
					<SimpleData name="age">124</SimpleData>
					<SimpleData name="age_err">7</SimpleData>
					<SimpleData name="sl">5</SimpleData>
					<SimpleData name="sl_err">9</SimpleData>
					<SimpleData name="up">0.459032</SimpleData>
					<SimpleData name="up_err">0.084476</SimpleData>
				</SchemaData>
			</ExtendedData>
			<MultiGeometry>
				<Point>
					<coordinates>-71.96978239659801,-34.3646875808475,0</coordinates>
				</Point>
			</MultiGeometry>
		</Placemark>
		<Placemark>
			<styleUrl>#m_ylw-pushpin</styleUrl>
			<ExtendedData>
				<SchemaData schemaUrl="#SH">
					<SimpleData name="elev ">57.900000</SimpleData>
					<SimpleData name="elev_err">1.220000</SimpleData>
					<SimpleData name="age">124</SimpleData>
					<SimpleData name="age_err">7</SimpleData>
					<SimpleData name="sl">5</SimpleData>
					<SimpleData name="sl_err">9</SimpleData>
					<SimpleData name="up">0.426613</SimpleData>
					<SimpleData name="up_err">0.085866</SimpleData>
				</SchemaData>
			</ExtendedData>
			<MultiGeometry>
				<Point>
					<coordinates>-71.9676016375909,-34.3680350101154,0</coordinates>
				</Point>
			</MultiGeometry>
		</Placemark>
		<Placemark>
			<styleUrl>#m_ylw-pushpin</styleUrl>
			<ExtendedData>
				<SchemaData schemaUrl="#SH">
					<SimpleData name="elev ">59.190000</SimpleData>
					<SimpleData name="elev_err">0.810000</SimpleData>
					<SimpleData name="age">124</SimpleData>
					<SimpleData name="age_err">7</SimpleData>
					<SimpleData name="sl">5</SimpleData>
					<SimpleData name="sl_err">9</SimpleData>
					<SimpleData name="up">0.437016</SimpleData>
					<SimpleData name="up_err">0.082870</SimpleData>
				</SchemaData>
			</ExtendedData>
			<MultiGeometry>
				<Point>
					<coordinates>-71.9660012431157,-34.3712730266071,0</coordinates>
				</Point>
			</MultiGeometry>
		</Placemark>
		<Placemark>
			<styleUrl>#m_ylw-pushpin</styleUrl>
			<ExtendedData>
				<SchemaData schemaUrl="#SH">
					<SimpleData name="elev ">58.530000</SimpleData>
					<SimpleData name="elev_err">0.530000</SimpleData>
					<SimpleData name="age">124</SimpleData>
					<SimpleData name="age_err">7</SimpleData>
					<SimpleData name="sl">5</SimpleData>
					<SimpleData name="sl_err">9</SimpleData>
					<SimpleData name="up">0.431694</SimpleData>
					<SimpleData name="up_err">0.080626</SimpleData>
				</SchemaData>
			</ExtendedData>
			<MultiGeometry>
				<Point>
					<coordinates>-71.97175993193081,-34.3622938305705,0</coordinates>
				</Point>
			</MultiGeometry>
		</Placemark>
		<Placemark>
			<styleUrl>#m_ylw-pushpin</styleUrl>
			<ExtendedData>
				<SchemaData schemaUrl="#SH">
					<SimpleData name="elev ">59.410000</SimpleData>
					<SimpleData name="elev_err">0.410000</SimpleData>
					<SimpleData name="age">124</SimpleData>
					<SimpleData name="age_err">7</SimpleData>
					<SimpleData name="sl">5</SimpleData>
					<SimpleData name="sl_err">9</SimpleData>
					<SimpleData name="up">0.438790</SimpleData>
					<SimpleData name="up_err">0.079827</SimpleData>
				</SchemaData>
			</ExtendedData>
			<MultiGeometry>
				<Point>
					<coordinates>-71.97018852741731,-34.3552241592207,0</coordinates>
				</Point>
			</MultiGeometry>
		</Placemark>
		<Placemark>
			<styleUrl>#m_ylw-pushpin</styleUrl>
			<ExtendedData>
				<SchemaData schemaUrl="#SH">
					<SimpleData name="elev ">92.950000</SimpleData>
					<SimpleData name="elev_err">0.380000</SimpleData>
					<SimpleData name="age">240</SimpleData>
					<SimpleData name="age_err">7</SimpleData>
					<SimpleData name="sl">-15</SimpleData>
					<SimpleData name="sl_err">9</SimpleData>
					<SimpleData name="up">0.449792</SimpleData>
					<SimpleData name="up_err">0.041226</SimpleData>
				</SchemaData>
			</ExtendedData>
			<MultiGeometry>
				<Point>
					<coordinates>-71.96348366464061,-34.3692668597567,0</coordinates>
				</Point>
			</MultiGeometry>
		</Placemark>
		<Placemark>
			<styleUrl>#m_ylw-pushpin</styleUrl>
			<ExtendedData>
				<SchemaData schemaUrl="#SH">
					<SimpleData name="elev ">90.600000</SimpleData>
					<SimpleData name="elev_err">0.410000</SimpleData>
					<SimpleData name="age">240</SimpleData>
					<SimpleData name="age_err">7</SimpleData>
					<SimpleData name="sl">-15</SimpleData>
					<SimpleData name="sl_err">9</SimpleData>
					<SimpleData name="up">0.440000</SimpleData>
					<SimpleData name="up_err">0.041255</SimpleData>
				</SchemaData>
			</ExtendedData>
			<MultiGeometry>
				<Point>
					<coordinates>-71.9664384106412,-34.3588538912976,0</coordinates>
				</Point>
			</MultiGeometry>
		</Placemark>
		<Placemark>
			<styleUrl>#m_ylw-pushpin</styleUrl>
			<ExtendedData>
				<SchemaData schemaUrl="#SH">
					<SimpleData name="elev ">88.880000</SimpleData>
					<SimpleData name="elev_err">0.480000</SimpleData>
					<SimpleData name="age">240</SimpleData>
					<SimpleData name="age_err">7</SimpleData>
					<SimpleData name="sl">-15</SimpleData>
					<SimpleData name="sl_err">9</SimpleData>
					<SimpleData name="up">0.432833</SimpleData>
					<SimpleData name="up_err">0.041468</SimpleData>
				</SchemaData>
			</ExtendedData>
			<MultiGeometry>
				<Point>
					<coordinates>-71.9658767307281,-34.3638786537077,0</coordinates>
				</Point>
			</MultiGeometry>
		</Placemark>
		<Placemark>
			<styleUrl>#m_ylw-pushpin</styleUrl>
			<ExtendedData>
				<SchemaData schemaUrl="#SH">
					<SimpleData name="elev ">89.020000</SimpleData>
					<SimpleData name="elev_err">0.430000</SimpleData>
					<SimpleData name="age">240</SimpleData>
					<SimpleData name="age_err">7</SimpleData>
					<SimpleData name="sl">-15</SimpleData>
					<SimpleData name="sl_err">9</SimpleData>
					<SimpleData name="up">0.433417</SimpleData>
					<SimpleData name="up_err">0.041275</SimpleData>
				</SchemaData>
			</ExtendedData>
			<MultiGeometry>
				<Point>
					<coordinates>-71.96493347568141,-34.3535705395278,0</coordinates>
				</Point>
			</MultiGeometry>
		</Placemark>
		<Placemark>
			<styleUrl>#m_ylw-pushpin</styleUrl>
			<ExtendedData>
				<SchemaData schemaUrl="#SH">
					<SimpleData name="elev ">92.390000</SimpleData>
					<SimpleData name="elev_err">0.170000</SimpleData>
					<SimpleData name="age">240</SimpleData>
					<SimpleData name="age_err">7</SimpleData>
					<SimpleData name="sl">-15</SimpleData>
					<SimpleData name="sl_err">9</SimpleData>
					<SimpleData name="up">0.447458</SimpleData>
					<SimpleData name="up_err">0.040376</SimpleData>
				</SchemaData>
			</ExtendedData>
			<MultiGeometry>
				<Point>
					<coordinates>-71.966096833855,-34.3463087004461,0</coordinates>
				</Point>
			</MultiGeometry>
		</Placemark>
		<Placemark>
			<styleUrl>#m_ylw-pushpin</styleUrl>
			<ExtendedData>
				<SchemaData schemaUrl="#SH">
					<SimpleData name="elev ">119.990000</SimpleData>
					<SimpleData name="elev_err">0.380000</SimpleData>
					<SimpleData name="age">325</SimpleData>
					<SimpleData name="age_err">7</SimpleData>
					<SimpleData name="sl">-5</SimpleData>
					<SimpleData name="sl_err">9</SimpleData>
					<SimpleData name="up">0.384585</SimpleData>
					<SimpleData name="up_err">0.030027</SimpleData>
				</SchemaData>
			</ExtendedData>
			<MultiGeometry>
				<Point>
					<coordinates>-71.9611948232892,-34.365595489913,0</coordinates>
				</Point>
			</MultiGeometry>
		</Placemark>
		<Placemark>
			<styleUrl>#m_ylw-pushpin</styleUrl>
			<ExtendedData>
				<SchemaData schemaUrl="#SH">
					<SimpleData name="elev ">115.990000</SimpleData>
					<SimpleData name="elev_err">0.370000</SimpleData>
					<SimpleData name="age">325</SimpleData>
					<SimpleData name="age_err">7</SimpleData>
					<SimpleData name="sl">-5</SimpleData>
					<SimpleData name="sl_err">9</SimpleData>
					<SimpleData name="up">0.372277</SimpleData>
					<SimpleData name="up_err">0.029925</SimpleData>
				</SchemaData>
			</ExtendedData>
			<MultiGeometry>
				<Point>
					<coordinates>-71.96167796341339,-34.3615975549177,0</coordinates>
				</Point>
			</MultiGeometry>
		</Placemark>
		<Placemark>
			<styleUrl>#m_ylw-pushpin</styleUrl>
			<ExtendedData>
				<SchemaData schemaUrl="#SH">
					<SimpleData name="elev ">59.270000</SimpleData>
					<SimpleData name="elev_err">0.140000</SimpleData>
					<SimpleData name="age">124</SimpleData>
					<SimpleData name="age_err">7</SimpleData>
					<SimpleData name="sl">5</SimpleData>
					<SimpleData name="sl_err">9</SimpleData>
					<SimpleData name="up">0.437661</SimpleData>
					<SimpleData name="up_err">0.077740</SimpleData>
				</SchemaData>
			</ExtendedData>
			<MultiGeometry>
				<Point>
					<coordinates>-71.9706161113691,-34.3530083447947,0</coordinates>
				</Point>
			</MultiGeometry>
		</Placemark>
		<Placemark>
			<styleUrl>#m_ylw-pushpin</styleUrl>
			<ExtendedData>
				<SchemaData schemaUrl="#SH">
					<SimpleData name="elev ">171.010000</SimpleData>
					<SimpleData name="elev_err">0.210000</SimpleData>
					<SimpleData name="age">406</SimpleData>
					<SimpleData name="age_err">7</SimpleData>
					<SimpleData name="sl">2</SimpleData>
					<SimpleData name="sl_err">9</SimpleData>
					<SimpleData name="up">0.416281</SimpleData>
					<SimpleData name="up_err">0.023793</SimpleData>
				</SchemaData>
			</ExtendedData>
			<MultiGeometry>
				<Point>
					<coordinates>-71.9545263305189,-34.36584854922,0</coordinates>
				</Point>
			</MultiGeometry>
		</Placemark>
		<Placemark>
			<styleUrl>#m_ylw-pushpin</styleUrl>
			<ExtendedData>
				<SchemaData schemaUrl="#SH">
					<SimpleData name="elev ">168.010000</SimpleData>
					<SimpleData name="elev_err">0.200000</SimpleData>
					<SimpleData name="age">406</SimpleData>
					<SimpleData name="age_err">7</SimpleData>
					<SimpleData name="sl">2</SimpleData>
					<SimpleData name="sl_err">9</SimpleData>
					<SimpleData name="up">0.408892</SimpleData>
					<SimpleData name="up_err">0.023731</SimpleData>
				</SchemaData>
			</ExtendedData>
			<MultiGeometry>
				<Point>
					<coordinates>-71.95478141863789,-34.3646538790661,0</coordinates>
				</Point>
			</MultiGeometry>
		</Placemark>
		<Placemark>
			<styleUrl>#m_ylw-pushpin</styleUrl>
			<ExtendedData>
				<SchemaData schemaUrl="#SH">
					<SimpleData name="elev ">166.500000</SimpleData>
					<SimpleData name="elev_err">0.410000</SimpleData>
					<SimpleData name="age">406</SimpleData>
					<SimpleData name="age_err">7</SimpleData>
					<SimpleData name="sl">2</SimpleData>
					<SimpleData name="sl_err">9</SimpleData>
					<SimpleData name="up">0.405172</SimpleData>
					<SimpleData name="up_err">0.024207</SimpleData>
				</SchemaData>
			</ExtendedData>
			<MultiGeometry>
				<Point>
					<coordinates>-71.95376221966529,-34.3508320663782,0</coordinates>
				</Point>
			</MultiGeometry>
		</Placemark>
		<Placemark>
			<styleUrl>#m_ylw-pushpin</styleUrl>
			<ExtendedData>
				<SchemaData schemaUrl="#SH">
					<SimpleData name="elev ">156.820000</SimpleData>
					<SimpleData name="elev_err">0.470000</SimpleData>
					<SimpleData name="age">406</SimpleData>
					<SimpleData name="age_err">7</SimpleData>
					<SimpleData name="sl">2</SimpleData>
					<SimpleData name="sl_err">9</SimpleData>
					<SimpleData name="up">0.381330</SimpleData>
					<SimpleData name="up_err">0.024234</SimpleData>
				</SchemaData>
			</ExtendedData>
			<MultiGeometry>
				<Point>
					<coordinates>-71.9557473186776,-34.3479406052361,0</coordinates>
				</Point>
			</MultiGeometry>
		</Placemark>
		<Placemark>
			<styleUrl>#m_ylw-pushpin</styleUrl>
			<ExtendedData>
				<SchemaData schemaUrl="#SH">
					<SimpleData name="elev ">164.360000</SimpleData>
					<SimpleData name="elev_err">0.190000</SimpleData>
					<SimpleData name="age">406</SimpleData>
					<SimpleData name="age_err">7</SimpleData>
					<SimpleData name="sl">2</SimpleData>
					<SimpleData name="sl_err">9</SimpleData>
					<SimpleData name="up">0.399901</SimpleData>
					<SimpleData name="up_err">0.023662</SimpleData>
				</SchemaData>
			</ExtendedData>
			<MultiGeometry>
				<Point>
					<coordinates>-71.9543929096336,-34.3565264284951,0</coordinates>
				</Point>
			</MultiGeometry>
		</Placemark>
		<Placemark>
			<styleUrl>#m_ylw-pushpin</styleUrl>
			<ExtendedData>
				<SchemaData schemaUrl="#SH">
					<SimpleData name="elev ">95.230000</SimpleData>
					<SimpleData name="elev_err">0.430000</SimpleData>
					<SimpleData name="age">240</SimpleData>
					<SimpleData name="age_err">7</SimpleData>
					<SimpleData name="sl">-15</SimpleData>
					<SimpleData name="sl_err">9</SimpleData>
					<SimpleData name="up">0.459292</SimpleData>
					<SimpleData name="up_err">0.041513</SimpleData>
				</SchemaData>
			</ExtendedData>
			<MultiGeometry>
				<Point>
					<coordinates>-71.9637408146927,-34.3501788017722,0</coordinates>
				</Point>
			</MultiGeometry>
		</Placemark>
		<Placemark>
			<styleUrl>#m_ylw-pushpin</styleUrl>
			<ExtendedData>
				<SchemaData schemaUrl="#SH">
					<SimpleData name="elev ">60.020000</SimpleData>
					<SimpleData name="elev_err">0.860000</SimpleData>
					<SimpleData name="age">124</SimpleData>
					<SimpleData name="age_err">7</SimpleData>
					<SimpleData name="sl">5</SimpleData>
					<SimpleData name="sl_err">9</SimpleData>
					<SimpleData name="up">0.443710</SimpleData>
					<SimpleData name="up_err">0.083368</SimpleData>
				</SchemaData>
			</ExtendedData>
			<MultiGeometry>
				<Point>
					<coordinates>-71.96460104029779,-34.3724190784021,0</coordinates>
				</Point>
			</MultiGeometry>
		</Placemark>
		<Placemark>
			<styleUrl>#m_ylw-pushpin</styleUrl>
			<ExtendedData>
				<SchemaData schemaUrl="#SH">
					<SimpleData name="elev ">91.010000</SimpleData>
					<SimpleData name="elev_err">0.170000</SimpleData>
					<SimpleData name="age">240</SimpleData>
					<SimpleData name="age_err">7</SimpleData>
					<SimpleData name="sl">-15</SimpleData>
					<SimpleData name="sl_err">9</SimpleData>
					<SimpleData name="up">0.441708</SimpleData>
					<SimpleData name="up_err">0.040322</SimpleData>
				</SchemaData>
			</ExtendedData>
			<MultiGeometry>
				<Point>
					<coordinates>-71.9638143139919,-34.3564389220839,0</coordinates>
				</Point>
			</MultiGeometry>
		</Placemark>
		<Placemark>
			<styleUrl>#m_ylw-pushpin</styleUrl>
			<ExtendedData>
				<SchemaData schemaUrl="#SH">
					<SimpleData name="elev ">122.050000</SimpleData>
					<SimpleData name="elev_err">0.170000</SimpleData>
					<SimpleData name="age">325</SimpleData>
					<SimpleData name="age_err">7</SimpleData>
					<SimpleData name="sl">-5</SimpleData>
					<SimpleData name="sl_err">9</SimpleData>
					<SimpleData name="up">0.390923</SimpleData>
					<SimpleData name="up_err">0.029445</SimpleData>
				</SchemaData>
			</ExtendedData>
			<MultiGeometry>
				<Point>
					<coordinates>-71.96046589405449,-34.3523869587219,0</coordinates>
				</Point>
			</MultiGeometry>
		</Placemark>
		<Placemark>
			<styleUrl>#m_ylw-pushpin</styleUrl>
			<ExtendedData>
				<SchemaData schemaUrl="#SH">
					<SimpleData name="elev ">95.950000</SimpleData>
					<SimpleData name="elev_err">0.380000</SimpleData>
					<SimpleData name="age">240</SimpleData>
					<SimpleData name="age_err">7</SimpleData>
					<SimpleData name="sl">-15</SimpleData>
					<SimpleData name="sl_err">9</SimpleData>
					<SimpleData name="up">0.462292</SimpleData>
					<SimpleData name="up_err">0.041344</SimpleData>
				</SchemaData>
			</ExtendedData>
			<MultiGeometry>
				<Point>
					<coordinates>-71.96037105101919,-34.3714120585042,0</coordinates>
				</Point>
			</MultiGeometry>
		</Placemark>
		<Placemark>
			<styleUrl>#m_ylw-pushpin</styleUrl>
			<ExtendedData>
				<SchemaData schemaUrl="#SH">
					<SimpleData name="elev ">122.660000</SimpleData>
					<SimpleData name="elev_err">0.260000</SimpleData>
					<SimpleData name="age">325</SimpleData>
					<SimpleData name="age_err">7</SimpleData>
					<SimpleData name="sl">-5</SimpleData>
					<SimpleData name="sl_err">9</SimpleData>
					<SimpleData name="up">0.392800</SimpleData>
					<SimpleData name="up_err">0.029722</SimpleData>
				</SchemaData>
			</ExtendedData>
			<MultiGeometry>
				<Point>
					<coordinates>-71.96134141614201,-34.3462861694283,0</coordinates>
				</Point>
			</MultiGeometry>
		</Placemark>
	</Folder>
</Document>
</kml>
